# Supplementary material for: The Impact of Domestic Cooking Methods on Myrosinase Stability, Glucosinolates and Their Hydrolysis Products in Different Cabbage (Brassica oleracea) Accessions
Source: Foods. 2021 Nov 24;10(12):2908. doi: 10.3390/foods10122908 (PMC8700523; doi:10.3390/foods10122908)
Supplement: Supplementary file 1 [file foods-10-02908-s001.zip]

Archive with 2 entries (2 files):
- Supplementary data 1_paper 2.pdf
- Supplementary data 2_paper 2.xlsx
