# Supplementary material for: The Impact of Domestic Cooking Methods on Myrosinase Stability, Glucosinolates and Their Hydrolysis Products in Different Cabbage (Brassica oleracea) Accessions
Source: Foods. 2021 Nov 24;10(12):2908. doi: 10.3390/foods10122908 (PMC8700523; doi:10.3390/foods10122908)
Supplement: Supplementary file 1 [file foods-10-02908-s001.zip › Supplementary data 2_paper 2.xlsx]

## Sheet: Table S4_GSL Table
			Table S4: Glucosinolate concentration of raw and cooked cabbage (µmol/g DW)
	Cabbage Type/Accession	Accession code		Glucosinolate content (µmol/g) DW										Total Aliphatic GSL (%)	Total Indole GSL (%)
			Treatment	SIN	GPN	PROG	GIBVN	GER	GIBN	GRPN	GBSN	4-HOH	Total GSL
	Black kale
	BK-CNDTP	BK1	Raw	ND	ND	ND	ND	ND	6.95b-k, E	26.8n-p, D-F	8.64h-r, D	0.36q-t, DE	42.8f-n, FG	78.9624	21.0376
			Steamed	ND	ND	ND	ND	ND	4.99a-g, D	24.3k-p, C-E	6.06a-m, BC	0.33o-s, DE	35.7d-j, DE	82.1058	17.8942
			Microwaved	ND	ND	ND	ND	ND	3.55a-e, CD	25.4m-p, D-F	7.28e-n, CD	0.30k-s, C-E	36.5e-j, D-F	79.2325	20.7675
			Stir-fried	ND	ND	ND	ND	ND	2.90a-d, C	19.3h-m, C	5.13a-j, A-C	0.25f-r, A-D	27.6b-g, C	80.4893	19.5107
	BK-CPNT	BK2	Raw	ND	ND	ND	ND	ND	4.75a-f, D	30.3p, F	12.1p-t, E	0.37r-t DE	47.5i-r, G	73.8422	26.1578
			Steamed	ND	ND	ND	ND	ND	3.75a-e, CD	27.8op, EF	6.59b-n, B-D	0.38r-u, E	38.5f-k, EF	81.9108	18.0892
			Microwaved	ND	ND	ND	ND	ND	3.67a-e, CD	22.1j-o, CD	6.36b-n B-D	0.29j-s, B-E	32.4c-i, C-E	79.4561	20.5439
			Stir-fried	ND	ND	ND	ND	ND	2.12a-d, BC	24.2k-p, C-E	5.43a-k, A-C	0.20c-o, A-C	31.9c-i, CD	82.3629	17.6371
	BK-CNDTT	BK3	Raw	ND	ND	ND	ND	2.92a-c, B	0.66a-d, AB	10.3c-d, B	4.97a-i, A-C	0.31l-s, C-E	18.9a-d, B	72.0798	27.9202
			Steamed	ND	ND	ND	ND	2.23a-c, AB	0.57a-c, AB	9.08b-e, AB	4.47a-h, AB	0.18b-l, AB	16.5a-c, AB	71.8599	28.1401
			Microwaved	ND	ND	ND	ND	1.98a-c, AB	0.40ab, A	5.20a-d, AB	3.37a-e, A	0.20d-p, A-C	11.2ab, A	67.9843	32.0157
			Stir-fried	ND	ND	ND	ND	1.46a, A	0.62a-d, AB	3.62a-c, A	4.39a-h, AB	0.16a-j, A	10.3a, A	55.5848	44.4152
	Wild
	WD-8707	WD1	Raw	4.78a-k, DE	28.9jk, CD	67.8o, CD	ND	ND	ND	ND	7.68e-p, BC	0.49t-v, F	109.6Aa-Ad, DE	92.5452	7.45485
			Steamed	3.87a-i, D	27.9j, CD	65.1o, C	ND	ND	ND	ND	7.23d-n, A-C	0.40s-u, EF	104.6Aa-Ad, CD	92.7042	7.29579
			Microwaved	3.31a-h, CD	24.9j, C	65.6o, CD	ND	ND	ND	ND	7.09c-n, A-C	0.35q-s, DE	101.3z-Ad, CD	92.6608	7.33924
			Stir-fried	1.37a-c, AB	16.1i, B	47.5n, B	ND	ND	ND	ND	6.46b-n, AB	0.26g-r, CD	71.6r-w, B	90.6181	9.38194
	WD-GRU	WD2	Raw	6.22d-n, E	5.86f-h, A	22.3j-l, A	ND	ND	7.37d-l, D	42.5q, C	5.71a-l, AB	0.23e-q, B-D	90.2y-Ac, CD	93.4069	6.59311
			Steamed	4.60d-n, D	5.60d-h, A	18.9h-l, A	ND	ND	6.38a-j, CD	40.0q, C	4.75a-h, AB	0.19b-m, A-C	80.4v-Aa, BC	93.8661	6.13387
			Microwaved	4.14a-j, D	6.77h, A	20.8i-l, A	ND	ND	5.77a-i, C	42.2q, C	4.28a-h, AB	0.18b-m, A-C	84.1w-Aa, B-D	94.6951	5.30494
			Stir-fried	1.80a-d, BC	2.40a-g, A	15.8e-k, A	ND	ND	2.28a-d, B	19.3h-m, B	3.52a-f, A	0.10a-d, A	45.2f-n, A	91.988	8.01196
	WD-8714	WD3	Raw	0.17a, A	48.7m, F	88.5p, E	ND	ND	0.19ab, A	2.31ab, A	23.1x-z, F	0.17b-l, A-C	163.1Ag, G	85.7323	14.2677
			Steamed	0.17a, A	48.2m, F	80.9p, DE	ND	ND	0.18a, A	1.15a, A	18.1vw, E	0.13a-g, AB	148.8Af-Ag, FG	87.7672	12.2328
			Microwaved	0.18a, A	36.5l, E	80.1p, C-E	ND	ND	0.13a, A	1.39a, A	13.1s-u, D	0.14a-h, AB	131.6Ae-Af, EF	89.9128	10.0872
			Stir-fried	0.12a, A	32.1k, DE	68.0o, CD	ND	ND	0.07a, A	0.66a, A	10.8n-t, CD	0.07a-d, A	111.7Ac-Ad, DE	90.2965	9.7035
	Tronchuda
	TC-PCM	TC1	Raw	25.5u, C	1.57a-d, A	4.78a-d, A	ND	ND	21.4t-v, F	1.40a, B	13.2s-u, C	0.10a-e, A-C	68.0q-v, DE	80.5055	19.4945
			Steamed	20.1st, BC	1.59a-d, A	2.03a-c, A	ND	ND	10.2e-m, BC	1.39a, B	12.3r-t, C	0.08a-d, A-C	47.7f-o, B	74.0837	25.9163
			Microwaved	18.3r-t, B	0.84ab, A	1.99a-c, A	ND	ND	11.7g-n, BC	0.33a, A	12.2q-t, BC	0.11a-e, A-C	45.4f-m, B	72.9671	27.0329
			Stir-fried	4.87a-l, A	0.26a, A	0.81a, A	ND	ND	3.75a-e, A	0.30a, A	11.7o-t, BC	0.04a, A	21.7a-e, A	45.9804	54.0196
	TC-CPDP	TC2	Raw	2.64a-f, A	5.93gh, B	33.9m, D	ND	ND	16.8m-u, DE	3.66a-c, C	13.1s-u, C	0.35q-s, D	76.3t-y, E	82.3785	17.6215
			Steamed	2.33a-f, A	5.74f-h, B	29.2m, CD	ND	ND	16.5m-u, DE	2.07ab, B	9.64k-s, A-C	0.30l-s, D	65.8p-v, DE	84.8817	15.1183
			Microwaved	2.35a-f, A	5.68e-h, B	25.6k-m, BC	ND	ND	13.8l-q, CD	1.67a, B	10.3m-t, A-C	0.35q-s, D	59.7k-t, CD	82.2233	17.7767
			Stir-fried	1.23ab, A	4.74b-h, B	20.7i-l, B	ND	ND	7.31c-l, AB	1.37a, B	9.30i-s, A-C	0.17a-k, C	44.8f-m, B	78.8637	21.1363
	TC-T	TC3	Raw	22.2tu, BC	0.45a, A	0.71a, A	ND	ND	19.5p-v, EF	0.43a, A	9.86l-t, A-C	0.15a-i, BC	53.4i-r, BC	81.2404	18.7596
			Steamed	19.7r-t, BC	0.35a, A	0.64a, A	ND	ND	19.8q-v, EF	0.30a, A	9.51j-s, A-C	0.14a-h, BC	50.5i-q, BC	80.8771	19.1229
			Microwaved	20.8s-u, BC	0.31a, A	0.76a, A	ND	ND	19.1o-v, EF	0.25a, A	7.79f-q, AB	0.14a-h, BC	49.1h-p, BC	83.857	16.143
			Stir-fried	16.6q-s, B	0.37a, A	0.63a, A	ND	ND	4.73a-f, A	0.16a, A	7.25e-n, A	0.07a-c, AB	29.8a-f, A	75.4711	24.5289
	Savoy
	SC-HSC	SC1	Raw	10.5n-p, CD	ND	1.15ab, A	0.49a-g, A-C	ND	25.7vw, EF	0.90a, A	8.61h-r, A	0.29j-s, D	47.6h-p, CD	81.3172	18.6828
			Steamed	9.64l-o, B-D	ND	1.02ab, A	0.44a-f, A-C	ND	24.5v, EF	0.83a, A	5.90a-m, A	0.26h-r, CD	42.5f-l, B-D	85.5314	14.4686
			Microwaved	9.82m-o, B-D	ND	0.99ab, A	0.37a-e, AB	ND	25.3vw, EF	0.84a, A	5.66a-l, A	0.28i-s, CD	43.2f-l, B-D	86.264	13.736
			Stir-fried	7.43g-o, BC	ND	0.62a, A	0.21ab, A	ND	22.1uv, C-E	0.72a, A	7.42e-o, A	0.14a-h, AB	38.6e-j, A-C	80.4484	19.5516
	SC-PW	SC2	Raw	7.88h-o, B-D	ND	1.07ab, A	1.85i, D	ND	31.2w, F	0.26a, A	23.8y-Aa, D	0.29j-s, D	66.4r-w, E	63.7066	36.2934
			Steamed	6.20d-n, B	ND	1.74a-c, AB	1.50i, D	ND	20.7r-v, C-E	0.20a, A	19.4wx, C	0.26h-r, CD	49.9i-r, D	60.708	39.292
			Microwaved	5.98b-n, AB	ND	1.73a-c, AB	1.63i, D	ND	23.0uv, D-F	0.17a, A	18.4vw, C	0.29j-s, D	51.2j-s, D	63.45	36.55
			Stir-fried	1.92a-f, A	ND	0.52a, A	0.83f-h, C	ND	14.8k-q, C-D	0.11a, A	14.2t-v, B	0.11a-f, AB	32.5c-i, AB	55.8704	44.1296
	SC-SDG	SC3	Raw	17.1rs, F	1.35a-c, B	9.55a-h, C	0.69c-h, BC	ND	61.3x, G	12.2d-g, C	6.07a-j, A	0.18b-m, BC	108.5Ac-Ae, F	94.238	5.76203
			Steamed	11.9o-q, DE	1.14ab, B	7.91a-g, C	0.56a-h, A-C	ND	10.6f-m, AB	10.4c-f, C	5.82a-l, A	0.14a-h, AB	48.5h-p, CD	87.7083	12.2917
			Microwaved	15.2p-r, EF	1.18a-c, B	8.59a-h, C	0.65c-h, BC	ND	13.6k-q, A-C	10.5c-f, C	5.20a-j, A	0.13a-h, AB	55.1j-s, D	90.3301	9.66987
			Stir-fried	8.89j-o, B-D	0.56a, A	3.79a-c, B	0.43a-f, A-C	ND	5.47a-g, A	5.92a-e, B	4.97a-i, A	0.06ab, A	30.1b-g, A	83.2797	16.7203
	Red
	RC-RL	RC1	Raw	9.55k-o, F	5.71f-h, DE	18.0f-k, F	0.97h, D	ND	21.0s-v, E	25.0l-p, F	27.5z-Aa, D	0.30k-s, A-D	107.9Ad-Ae, F	74.2157	25.7843
			Steamed	8.77j-o, EF	4.10a-h, C-E	11.3b-I, DE	0.88gh, CD	ND	19.2o-v, DE	21.7j-o, D-F	19.8w-y, BC	0.29j-s, A-D	85.9x-Ab, E	76.6057	23.3943
			Microwaved	7.68h-o, C-F	2.03a-g, A-C	7.74a-f, B-D	0.80e-h, B-D	ND	17.5n-u, DE	17.6g-k, B-E	17.1u-w, B	0.28i-s, A-C	70.7t-x, DE	75.4584	24.5416
			Stir-fried	6.12c-n, C	1.62a-e, AB	5.04a-d, AB	0.53a-g, A-C	ND	14.5m-s, CD	12.2d-g, AB	20.5w-y, C	0.19b-n, A	60.7n-u, CD	65.8574	34.1426
	RC-RM	RC2	Raw	8.46i-o, D-F	3.63a-h, B-D	9.69a-h, CD	0.71d-h, A-D	3.29cd, BC	12.5i-o, C	18.2g-l, B-F	3.27a-e, A	0.33p-s, CD	60.1l-t, CD	94.0035	5.99647
			Steamed	7.08f-n, C-E	2.47a-g, A-C	6.64a-e, A-C	0.59b-h, A-D	2.76a-d, A-C	11.2f-n, C	12.9e-i, A-C	3.27a-e, A	0.32m-s, B-D	47.3g-p, BC	92.4139	7.5861
			Microwaved	6.69e-n, CD	1.02ab, A	3.40a-c, A	0.54a-h, A-D	1.84a-c, AB	10.6f-m, BC	11.5d-g, AB	2.79a-c, A	0.34q-s, CD	38.7e-j, AB	91.9039	8.09612
			Stir-fried	3.90a-i, B	1.10ab, A	4.27a-c, AB	0.36a-d, A	1.71ab, A	6.0a-i, AB	10.2c-f, A	2.74a-c, A	0.20d-p, AB	30.5c-h, A	90.334	9.66601
	RC-RD	RC3	Raw	2.68a-g, AB	5.98gh, E	14.8d-j, EF	0.51a-g, A-C	3.95d, C	5.38a-g, A	24.5k-p, EF	2.83a-d, A	0.55v, F	61.3m-t, CD	94.4772	5.52281
			Steamed	2.66a-g, AB	5.20c-h, DE	11.8c-i, DE	0.43a-f, AB	3.04b-d, A-C	5.71a-h, AB	19.4h-m, C-F	2.60ab, A	0.50uv, EF	51.3i-r, BC	93.9508	6.0492
			Microwaved	2.72a-g, AB	4.11a-h, C-E	9.52a-h, CD	0.39a-e, AB	2.14a-c, AB	5.75a-h, AB	12.8e-h, A-C	1.74a, A	0.54v, F	39.7e-j, AB	94.2582	5.74176
			Stir-fried	1.77a-d, A	3.53a-h, B-D	10.1a-h, CD	0.29a-d, A	2.19a-c, AB	3.68a-e, A	16.8f-j, A-D	2.49ab, A	0.40s-u, DE	41.3f-k, AB	93.0023	6.99773
	White
	WC-FEM	WC1	Raw	5.75b-n, B	2.20a-g, B	18.2g-k, B	0.36a-d, D	1.95a-c	12.9j-p, AB	21.6j-o, B	6.41a-k, A-C	0.32n-s, B	69.7s-x, BC	90.3361	9.70154
			Steamed	5.40b-m, B	2.09a-g, B	18.3g-k, B	0.34a-d, CD	1.88a-c	12.8j-p, AB	20.7j-n, B	5.87a-m, AB	0.28i-s, B	67.7r-w, BC	90.8979	9.13634
			Microwaved	5.71b-m, B	1.99a-g, B	16.2e-k, B	0.31a-d, B-D	1.93a-c	12.3h-n, AB	19.9i-n, B	5.32a-k, AB	0.36q-t, B	64.0o-v, B	91.1166	8.92933
			Stir-fried	2.66a-g, A	0.78ab, A	8.39a-g, A	0.21ab, A-C	1.44a	6.2a-j, A	12.9e-i, A	4.04a-g, A	0.13a-h, A	36.8d-j, A	88.6483	11.3814
	WC-CRB	WC2	Raw	9.87m-o, C	2.40a-g, B	18.9h-l, B	0.27a-c, A-D	ND	22.8uv, C	23.2j-o, B	27.9Aa, E	0.18b-l, A	105.5Ac-Ae, E	73.4141	26.5997
			Steamed	9.42k-o, C	2.33a-g, B	17.4f-k, B	0.21ab, A-C	ND	21.7uv, C	21.3j-o, B	13.5s-u, D	0.16a-j, A	86.1x-Ab, D	84.1357	15.8796
			Microwaved	8.83j-o, C	1.81a-f, B	16.0e-k, B	0.18ab, AB	ND	22.3uv, C	21.6j-o, B	9.17i-s, C	0.15a-I, A	79.6u-z, CD	88.2855	11.73
			Stir-fried	4.78a-k, B	1.62a-e, B	10.5a-i, A	0.13a, A	ND	14.1l-r, B	17.6g-k, AB	8.09g-r, BC	0.10a-h, A	57.0k-t, B	85.5586	14.4606
		P-value		< 0.0001	< 0.0001	< 0.0001	< 0.0001	< 0.0001	< 0.0001	< 0.0001	< 0.0001	< 0.001	< 0.0001

## Sheet: Table S5_GHPs Table
		Table S5: Glucosinolate hydrolysis products concentration in raw and cooked cabbage (µmol.g-1 DW sulforaphane equivalent)
	Cabbage Type/Accession	Accession code		Glucosinolate hydrolysis products (µmol.g-1) DW																								Total Aliphatic GHP (%)	Total indole GHP (%)	Aromatic GHP (%)
			Treatment	ATC	AITC	CETP	3BITC	EVN	GN	CHETB-1	CHETB-2	IBVN	4MBN	ER	ERN	IB	IBN	PEITC	BPN	SFP	SFN	I3C	1IAN	PITC	1H-I	BAN	Total GHP
	Black kale
	BK-CNDTP	BK1	Raw	ND	ND	ND	ND	ND	ND	ND	ND	ND	ND	ND	ND	0.019a, A	0.344a-c, C	ND	0.015a-d, CD	0.124ab, A	2.03hi, D	0.903l, C	1.95o, E	ND	0.022a-d, B	ND	5.41h-o, F	45.2528	54.5091	0.238021
			Steamed	ND	ND	ND	0.004a, A	ND	ND	ND	ND	ND	ND	ND	ND	0.141a, C	ND	ND	ND	1.51c-g, D	0.069ab, A	0.019a-e, A	0.410k-m, A-C	ND	ND	ND	2.15a-i, D	81.8497	18.1503	0
			Microwaved	ND	ND	ND	0.002a, A	ND	ND	ND	ND	ND	ND	ND	ND	0.156a, C	ND	ND	ND	0.779a-e, C	0.092ab, AB	0.022a-e, A	0.583m, C	ND	ND	ND	1.63a-j, A-D	65.2617	34.7383	0
			Stir-fried	ND	ND	ND	0.006a, AB	ND	ND	ND	ND	ND	ND	ND	ND	0.056a, AB	0.096a, AB	ND	0.009a-c, B	0.410a-d, A-C	1.18ef, C	0.401j, B	0.255f-k, AB	ND	0.010a-c, A	ND	2.43a-i, D	72.4941	27.1707	0.335188
	BK-CPNT	BK2	Raw	ND	ND	ND	ND	ND	ND	ND	ND	ND	ND	ND	ND	0.009a, A	0.129a, B	ND	0.016a-d, D	0.098a, A	1.84gh, D	0.589k, B	0.928n, D	ND	0.011a-c, A	ND	3.62a-m, E	56.3654	43.2499	0.3847
			Steamed	ND	ND	ND	0.002a, A	ND	ND	ND	ND	ND	ND	ND	ND	0.139a, C	ND	ND	ND	0.420a-e, A-C	0.007ab, A	0.008a-c, A	0.248f-k, AB	ND	ND	ND	0.83a-d, AB	71.1675	28.8325	0
			Microwaved	ND	ND	ND	0.004a, A	ND	ND	ND	ND	ND	ND	ND	ND	0.075a, B	ND	ND	ND	1.59d-h, D	0.010ab, A	0.124d-I, A	0.161a-I, AB	ND	ND	ND	1.97a-i, CD	87.2145	12.7855	0
			Stir-fried	ND	ND	ND	0.006a, AB	ND	ND	ND	ND	ND	ND	ND	ND	0.186a, C	0.032a, A	ND	0.003ab, A	1.69e-i, D	0.393a-d, AB	0.085a-h, A	0.100a-g, A	ND	0.009a-c, A	ND	2.50a-j, DE	92.9571	6.95673	0.086214
	BK-CNDTT	BK3	Raw	ND	ND	ND	0.019a-d, CD	ND	ND	ND	ND	ND	ND	<0.001a, A	0.016ab, C	0.011a, A	0.070a, AB	ND	0.013a-d, B-D	0.201ab, AB	1.38fg, C	1.17m, D	1.76o E	ND	0.047a-d, C	ND	4.69d-o, F	35.6176	64.134	0.248345
			Steamed	ND	ND	ND	0.032a-f, E	ND	ND	ND	ND	ND	ND	0.004a, B	<0.001a, A	0.045a, AB	ND	ND	ND	0.558a-e, BC	0.031ab, A	0.028a-e, A	0.407j-m A-C	ND	ND	ND	1.11a-f, A-C	62.9684	37.0316	0
			Microwaved	ND	ND	ND	0.013a-c, BC	ND	ND	ND	ND	ND	ND	0.004a, B	ND	0.018a, A	ND	ND	ND	0.185ab, AB	0.008ab, A	0.017a-e, A	0.466lm BC	ND	ND	ND	0.71a-c, A	34.0851	65.9149	0
			Stir-fried	ND	ND	ND	0.020a-d, D	ND	ND	ND	ND	ND	ND	0.001a, A	0.010a, B	0.051a, AB	0.065a, AB	ND	0.011a-c, BC	0.378a-d, A-C	0.552b-d, B	0.608k, B	0.204b-i AB	ND	0.024a-d, B	ND	1.92a-i, B-D	57.1933	42.3121	0.494593
	Wild
	WD-8707	WD1	Raw	ND	ND	0.153a-f, C	0.006a, A	2.77c, C	0.085a, A	6.73d, C	8.08d, C	ND	ND	ND	ND	ND	ND	0.004a-c, AB	0.170h, C	ND	ND	0.089a-h, B	0.516m, E	0.005a, A	0.048a-d CD	ND	18.66y, C	94.8463	4.18161	0.972094
			Steamed	0.002a, A	0.010a-c, A	ND	0.096c-h, BC	0.060a, A	4.62i, CD	0.032a, A	0.067a, A	ND	ND	ND	ND	ND	ND	0.016g, C	ND	ND	ND	0.010a-d, A	0.288g-l, A-C	0.201g, C	0.014a-c AB	ND	5.41d-o, AB	92.7908	6.83288	0.376339
			Microwaved	0.001a, A	0.002ab, A	ND	0.012ab, A	0.044a, A	0.871a-d, AB	0.012a, A	0.027a, A	ND	ND	ND	ND	ND	ND	0.001a, A	ND	ND	ND	0.010a-d, A	0.323i-l, A-D	0.032a-e, A	0.004a A	ND	1.34a-f, A	70.9366	29.0117	0.0516934
			Stir-fried	0.001a, A	0.003ab, A	0.076a-e, B	0.034a-f, A	1.731b, B	3.81hi, CD	4.68c, B	5.73c, B	ND	ND	ND	ND	ND	ND	0.005a-d, B	0.072fg, B	ND	ND	0.164g-I, C	0.240e-k, AB	0.136f, BC	0.039a-d CD	ND	16.72v-y, C	96.4191	3.10117	0.479691
	WD-GRU	WD2	Raw	ND	ND	0.265d-g, D	0.018a-d, A	0.517a, A	2.86f-h, BC	0.582ab, A	0.678ab, A	ND	ND	ND	ND	0.052a, AB	0.287ab, C	0.001a, AB	0.031a-d, AB	0.357a-d, A	2.48ij, C	0.181hi, C	0.473lm, DE	<0.001a, A	0.051a-d CD	ND	8.84o-t, B	90.7645	8.87898	0.356489
			Steamed	0.006a-c, B	0.039a-f, B	ND	0.143hi, C	0.003a, A	0.986a-d, AB	0.007a, A	0.012a, A	ND	ND	ND	ND	0.486a, D	ND	0.004a-c, AB	ND	2.46g-i, C	0.087ab, A	0.022a-e, A	0.243e-k, AB	0.039a-e, A	0.052a-d D	ND	4.59f-o, AB	93.4647	6.44144	0.0938218
			Microwaved	0.001a, A	0.006a-c, A	ND	0.036a-f, A	0.001a, A	0.257a-c, A	0.001a, A	0.006a, A	ND	ND	ND	ND	0.147a, B	ND	0.001a, A	ND	0.280a-c, A	0.210a-d, A	0.022a-e, A	0.449lm, C-E	0.012a-c, A	0.031a-d BC	ND	1.46a-g, A	65.2745	34.6898	0.0356361
			Stir-fried	0.001a, A	0.009a-c, A	0.114a-f, BC	0.044a-f, AB	0.199a, A	0.483a-c, A	0.257ab, A	0.339ab, A	ND	ND	ND	ND	0.286a, C	0.090a, B	<0.001a, A	0.012a-c, A	1.69e-i, B	0.661c-e, B	0.237i, D	0.209c-i, A	0.021a-d, A	0.039a-d CD	ND	4.69e-o, AB	89.6011	10.1656	0.233283
	WD-8714	WD3	Raw	ND	ND	0.016a-c, A	0.006a, A	2.62c C	0.111ab, A	5.72d, BC	6.57c, BC	ND	ND	ND	ND	<0.001a, A	0.010a, A	0.001a, A	0.046d-f, AB	0.020a, A	0.023ab, A	0.092a-h, B	0.463lm, C-E	0.005a, A	0.049a-d, CD	0.011a, B	15.76u-y, C	95.0696	4.56166	0.368713
			Steamed	0.001a, A	0.001ab, A	ND	0.220ij, D	0.032a A	5.08i, D	0.036a, A	0.059a, A	ND	ND	ND	ND	0.022a, AB	ND	0.006a-e, B	ND	0.025a, A	<0.001a, A	0.008a-c, A	0.302h-l, A-D	0.062b-e, AB	0.010a-c, A	ND	5.86g-o, AB	93.3925	6.48748	0.120008
			Microwaved	0.001a, A	0.001ab, A	ND	0.030a-f, A	0.007a A	3.18gh, CD	0.051a, A	0.082a, A	ND	ND	ND	ND	0.005a, A	ND	0.001a, AB	ND	0.037a, A	0.001a, A	0.021a-e, A	0.419k-m, B-E	0.045a-e, A	0.009a-c, A	ND	3.88a-m, AB	86.4696	13.5014	0.028995
			Stir-fried	0.001a, A	<0.001a, A	0.013a-c, A	0.011ab, A	2.43c BC	4.79i, CD	4.43c, B	5.68c, B	ND	ND	ND	ND	0.002a, A	0.006a, A	<0.001a, A	0.017a-d, AB	0.101a, A	0.001a, A	0.180hi, C	0.217d-j, A	0.081ef, AB	0.052a-d, D	0.005a, A	18.01xy, C	96.9876	2.88593	0.126425
	Tronchuda
	TC-PCM	TC1	Raw	0.003a, AB	0.008a-c, A	1.10j, C	ND	0.067a, AB	0.008a, A	0.056a, A	0.073a, A	ND	0.034a-e, B	ND	ND	0.079a, AB	0.832c-e, D	ND	0.009a-c, BC	0.020a, A	0.097ab, B	0.056a-g, BC	0.176a-i, F	ND	0.038a-d, C	0.004a, B	2.66a-i, B-D	86.9742	12.5277	0.49814
			Steamed	0.025g-i, C	0.099f-i, BC	0.004a, A	0.016a-d, A	0.001a, A	0.323a-c, AB	0.006a, A	0.008a, A	0.006a, B	ND	ND	ND	0.546a, B-D	0.010a, A	0.001a, A	0.001a, A	0.121ab, A	ND	0.008a-c, A	0.169a-i, F	0.017a-c, AB	0.029a-d, A-C	ND	1.39a-g, A-C	84.715	15.1949	0.0901457
			Microwaved	0.023f-i, C	0.160i, C	ND	0.026a-e, A	ND	0.135ab, A	0.005a, A	0.005a, A	0.007a, BC	ND	ND	ND	0.718a-c, DE	ND	0.001a, A	ND	0.060a, A	ND	0.006ab, A	0.116a-h, E	0.007ab, AB	0.027a-d, A-C	ND	1.29a-f, A-C	88.3933	11.5574	0.0492903
			Stir-fried	0.007a-d, AB	0.019a-d, A	0.252c-g, B	0.006a, A	0.023a, A	0.056a, A	0.040a, A	0.060a, A	0.002a, A	0.004a, A	ND	ND	0.344a, A-D	0.181ab, A-C	ND	0.002ab, A	0.067a, A	0.006a, A	0.074a-h, C	0.034a-d, AB	0.003a, A	0.024a-d, A-C	0.001a, A	1.20a-e, AB	88.1822	11.5525	0.265367
	TC-CPDP	TC2	Raw	0.002a, A	0.005ab, A	0.154a-f, AB	ND	0.477a, C	0.005a, A	0.770ab, B	1.18bc, B	ND	0.011ab, A	ND	ND	0.068a, A	0.327a-c, C	ND	0.022a-d, D	0.015a, A	0.091ab, B	0.046a-f, B	0.096a-f, DE	ND	0.034a-d, BC	0.002a, A	3.30a-j, D	93.1925	6.08905	0.718473
			Steamed	0.006a-c, AB	0.043a-f, AB	0.001a, A	0.053a-g, B	0.001a, A	1.43b-d, D	0.004a, A	0.008a, A	0.009a, BC	ND	ND	ND	0.659ab, C-E	0.009a, A	0.003ab, B	0.002ab, A	0.114ab, A	ND	0.004ab, A	0.084a-f, C-E	0.035a-e, CD	0.016a-c, AB	ND	2.48a-i, CD	95.2739	4.48768	0.238382
			Microwaved	0.003a, AB	0.011a-c, A	ND	0.019a-d, A	ND	0.672a-d, BC	0.004a, A	0.007a, A	0.008a, BC	ND	ND	ND	0.214a, A-C	ND	0.003ab, B	ND	0.023a, A	ND	0.006ab, A	0.111a-h, E	0.021a-d, BC	0.013a-c, A	ND	1.11a-e, AB	86.8855	12.8013	0.313225
			Stir-fried	0.006a-c, AB	0.045a-g, AB	0.072a-e, AB	0.014a-c, A	0.223a, B	0.930a-d, C	0.613ab, B	0.967ab, B	0.010a, C	0.011ab, A	ND	ND	1.12a-d, E	0.278ab, BC	ND	0.010a-c, C	0.306a-c, B	0.011ab, A	0.129e-i, D	0.040a-d, A-C	0.042a-e, D	0.028a-d, A-C	ND	4.85c-o, E	95.597	4.21377	0.189231
	TC-T	TC3	Raw	0.005ab, AB	0.055a-g, AB	0.230a-f, AB	ND	0.005a, A	0.017a, A	0.011a, A	0.013a, A	ND	0.008ab, A	ND	ND	0.326a, A-D	0.054a, AB	ND	0.006a-c, A-C	0.026a, A	0.029ab, A	0.062a-g, BC	0.071a-f, B-E	ND	0.033a-d, A-C	0.001a, A	0.95a-c, A	80.7173	18.6382	0.644462
			Steamed	0.008a-d, B	0.066b-h, AB	0.011a-c, AB	0.003a, A	0.002a, A	0.013a, A	<0.001a, A	<0.001a, A	0.008a, BC	ND	ND	ND	0.328a, A-D	0.004a, A	<0.001a, A	0.001a, A	0.027a, A	ND	0.004ab, A	0.025a-d, AB	0.001a, A	0.017a-c, AB	ND	0.52a, A	91.3789	8.32606	0.295002
			Microwaved	0.003a, AB	0.027a-d, AB	ND	0.002a, A	ND	0.006a, A	<0.001a, A	<0.001a, A	0.008a, BC	ND	ND	ND	0.198a, A-C	ND	<0.001a, A	ND	0.016a, A	ND	0.006ab, A	0.048a-d, A-D	<0.001a, A	0.015a-c, AB	ND	0.33a, A	79.8385	20.0795	0.0819704
			Stir-fried	0.003a, AB	0.025a-d, AB	0.110a-f, AB	0.004a, A	0.005a, A	0.032a, A	0.008a, A	0.011a, A	0.010a, C	0.008ab, A	ND	ND	0.354a, A-D	0.042a, A	ND	0.004ab, AB	0.021a, A	0.001a, A	0.050a-g, B	0.016ab, A	<0.001a, A	0.018a-c, AB	ND	0.72ab, A	87.7948	11.6887	0.516515
	Savoy
	SC-HSC	SC1	Raw	0.016d-g, BC	0.098f-i, BC	1.81k, D	ND	0.051a, C	ND	0.084a, C	0.094ab, D	0.001a, A	0.106h, C	ND	ND	3.44g, B	4.44f, C	ND	0.093g, C	0.090a, AB	0.190a-d, AB	0.185hi, E	0.311i-l, F	ND	0.326f, C	0.003a, A	11.34q-u, C	91.814	7.37413	0.811836
			Steamed	0.039j, D	0.345k, E	0.019a-c, A	0.017a-d, A	ND	0.100a, AB	0.007a, A	0.009a, A	0.077cd, C	0.004a, A	ND	ND	8.72h, C	0.291a-c, A	0.012c-g, BC	0.007a-c, A	0.182ab, AB	ND	0.013a-d, A	0.153a-i, D	0.004a, AB	0.171e, B	ND	10.17r-v, C	96.9806	2.8423	0.177105
			Microwaved	0.008a-d, AB	0.121hi, C	0.020a-c, A	0.006a, A	ND	0.076a, A	0.005a, A	0.005a, A	0.037a-c, B	0.008ab, A	ND	ND	2.97fg, B	0.154ab, A	0.014e-g, BC	ND	0.073a, AB	ND	0.013a-d, A	0.151a-i, D	0.003a, AB	0.063cd, A	ND	3.72a-m, B	93.9953	5.61964	0.385091
			Stir-fried	0.027hi, CD	0.272j, D	0.231a-f, B	0.012ab, A	0.008a, A	0.058a, A	0.032a, B	0.023a, A-C	0.038a-c, B	0.017a-c, A	ND	ND	12.04i, D	0.696b-d, AB	0.016g, C	0.022a-d, A	0.207ab, B	0.018ab, A	0.145f-i, D	0.063a-f, A	0.003a, AB	0.020a-d, A	0.001a, A	13.95w-y, D	98.228	1.51456	0.257431
	SC-PW	SC2	Raw	0.002a, A	0.011a-c, A	0.251b-g, B	ND	0.011a, AB	ND	0.012a, AB	0.018a, AB	ND	0.162i, D	ND	ND	0.265a, A	0.485a-c, A	ND	0.005ab, A	0.017a, A	0.041ab, A	0.039a-f, AB	0.146a-i, CD	ND	0.037a-d, A	0.012a, B	1.51a-g, A	82.6366	16.3688	0.994618
			Steamed	0.005ab, AB	0.034a-f, AB	0.068a-e, AB	0.003a, A	ND	0.045a, A	0.008a, A	0.008a, A	0.031a-c, AB	0.006a, A	ND	ND	0.687ab, A	0.292a-c, A	0.003ab, AB	0.003ab, A	0.033a, AB	ND	0.036a-f, AB	0.105a-g, B	0.002a, A	0.042a-d, A	ND	1.41a-g, AB	86.8656	12.7652	0.369176
			Microwaved	0.008a-d, AB	0.052a-g, AB	0.003a, A	0.003a, A	ND	0.080a, A	0.003a, A	0.002a, A	0.115de, D	0.011ab, A	ND	ND	0.867a-c, A	0.035a, A	0.005a-d, A-C	ND	0.030a, AB	ND	0.012a-d, A	0.071a-f, AB	0.003a, AB	0.076d, AB	ND	1.38a-g, AB	89.2722	10.3244	0.403417
			Stir-fried	0.006a-c, AB	0.043a-f, AB	0.061a-e, AB	0.005a, A	0.005a, A	0.048a, A	0.008a, A	0.007a, A	0.020ab, AB	0.068e-h, BC	ND	ND	0.717a-c, A	0.230ab, A	<0.001a, A	0.003ab, A	0.034a, AB	0.004a, A	0.054a-g, B	0.033a-d, A	0.003a, A	0.031a-d, A	ND	1.38a-g, A	91.4723	8.28966	0.237998
	SC-SDG	SC3	Raw	0.001a, A	0.026a-d, A	0.710i, C	ND	0.031a, BC	ND	0.061a, C	0.045a, C	ND	0.047b-f, AB	ND	ND	0.293a, A	1.33e, B	ND	0.070e-g, B	0.046a, AB	0.361a-d, B	0.037a-f, AB	0.193a-i, E	ND	0.043a-d, A	0.030b, C	3.33a-k, AB	87.6272	9.43404	2.93875
			Steamed	0.006a-c, AB	0.041a-f, AB	0.007ab, A	0.035a-f, B	ND	0.161ab, B	0.005a, A	0.006a, A	0.026a-c, AB	0.003a, A	ND	ND	0.327a, A	0.017a, A	0.015fg, C	0.009a-c, A	0.518a-e, C	ND	0.008a-c, A	0.109a-g, BC	0.008ab, C	0.036a-d, A	ND	1.34a-g, AB	87.6308	10.6319	1.73727
			Microwaved	0.007a-d, AB	0.041a-f, AB	0.004a, A	0.041a-f, B	ND	0.279a-c, C	0.005a, A	0.004a, A	0.037a-c, B	0.001a, A	ND	ND	0.484a, A	0.018a, A	0.038h, D	ND	0.432a-e, C	ND	0.011a-d, A	0.108a-g, BC	0.005ab, BC	0.043a-d, A	ND	1.56a-h, AB	87.6326	9.76904	2.5984
			Stir-fried	0.001a, A	0.014a-c, A	0.059a-e, AB	0.014a-c, A	0.030a, B	0.051a, A	0.032a, B	0.040a, BC	0.007a, AB	0.026a-d, AB	ND	ND	0.141a, A	0.056a, A	0.004a-c, AB	0.009a-c, A	0.184ab, AB	0.087a-d, A	0.096a-h, C	0.042a-d, A	0.003a, AB	0.018a-c, A	ND	0.92a-c, A	81.4963	17.1173	1.38644
	Red
	RC-RL	RC1	Raw	0.001a, A	0.003ab, A	0.278e-g, BC	0.010ab, A	0.238a, BC	0.011a, A	0.193a, AB	0.208a, AB	ND	0.052c-f, AB	0.018a, A	0.253ef, D	0.034a, A	0.273ab, A	0.002ab, A	0.010a-c, A	0.160ab, A	0.694de, B	0.010a-d, A	0.018a-c, A-C	ND	0.010a-c, A-C	ND	2.47a-i, AB	97.8496	1.66011	0.490308
			Steamed	0.006a-c, C	0.043a-f, BC	ND	0.049a-g, A	ND	0.257a-c, A	0.002a, A	0.003a, A	0.028a-c, A	ND	0.076a-c, A-C	0.011a, AB	0.487a, A	ND	0.005a-d, A-C	ND	0.561a-e, A-C	0.001a, A	0.001a, A	0.004a, AB	0.006a, A	0.007ab, AB	ND	1.55a-h, AB	99.0614	0.63632	0.302263
			Microwaved	0.003a, A-C	0.024a-d, AB	ND	0.031a-f, A	ND	0.142ab, A	<0.001a, A	<0.001a, A	0.017ab, A	ND	0.043ab, AB	ND	0.194a, A	ND	0.003ab, AB	ND	0.168ab, A	0.001a, A	0.001a, A	0.003a, A	0.005ab, A	0.001a, A	ND	0.64ab, A	98.8719	0.661302	0.46676
			Stir-fried	0.001a, AB	0.012a-c, AB	0.144a-f, A	0.015a-d, A	0.051a, A	0.033a, A	0.046a, A	0.048a, A	0.004a, A	0.025a-d, A	0.013a, A	0.045ab, AB	0.196a, A	0.126a, A	0.002ab, A	0.003ab, A	0.266a-c, AB	0.131a-c, A	0.006ab, A	0.005a, AB	ND	0.001a, A	ND	1.17a-f, AB	98.5151	1.07262	0.412273
	RC-RM	RC2	Raw	0.001a, AB	0.011a-c, AB	0.609i, C	0.040a-f, A	0.489a, D	0.056a, A	0.596ab, CD	0.693ab, C	ND	0.098gh, CD	0.065a-c, AB	0.327f, D	0.186a, A	1.16de, B	0.010b-g, DE	0.015a-d, A	0.681a-e, A-C	2.33hi, D	0.072a-h, C	0.068a-f, F	ND	0.045a-d, D	ND	7.56l-q, CD	97.0883	2.56707	0.344586
			Steamed	0.019e-h, E	0.096e-i, D	ND	0.130gh, A	ND	1.26a-d, C	0.001a, A	0.011a, A	0.143e, B	ND	0.209ef, DE	<0.001a, A	2.54e-g, B	ND	0.013d-g, E	ND	2.78hi, D	0.004a, A	0.006ab, A	0.038a-d, DE	0.029a-e, A	0.018a-c, BC	ND	7.30n-s, D	99.0551	0.766089	0.178787
			Microwaved	0.014b-e, D	0.071c-h, CD	ND	0.113f-g, A	ND	0.446a-c, AB	0.001a, A	0.002a, A	0.166e, B	ND	0.275f, E	ND	1.88b-f, B	ND	0.008a-g, CD	ND	2.22f-I, CD	0.006a, A	0.011a-d, A	0.021a-c, B-D	0.011a-c, A	0.007ab, AB	ND	5.25i-o, CD	99.1701	0.669575	0.160361
			Stir-fried	0.004ab, A-C	0.031a-e, AB	0.477g-i, BC	0.055a-g, A	0.118a, AB	0.098a, A	0.176a, A	0.216a, AB	0.016ab, A	0.063d-g, BC	0.023a, A	0.093bc, BC	0.721a-c, A	0.386a-c, A	0.250ab, A	0.012a-c, A	1.38b-g, A-D	0.357a-d, AB	0.102a-h, D	0.026a-d, C-E	ND	0.017a-c, A-C	ND	4.37b-o, B-D	96.4723	3.24891	0.278842
	RC-RD	RC3	Raw	0.001a, AB	0.004ab, A	0.332f-h, A-C	0.013a-c, A	0.326a, CD	0.023a, A	0.399ab, BC	0.432ab, B	ND	0.103gh, D	0.037ab, AB	0.455g, E	0.059a, A	0.388a-c, A	0.003ab, AB	0.038c-e, B	0.306a-c, AB	1.44fg, C	0.046a-f, B	0.111a-h, G	ND	0.041a-d, D	ND	4.54a-n, A-C	94.4096	4.68962	0.900738
			Steamed	0.013b-e, D	0.071c-h, CD	ND	0.427k, B	ND	1.97d-g, D	0.010a, A	0.015a, A	0.051a-c, A	ND	0.140c-e, B-D	0.017ab, AB	0.681ab, A	ND	0.007a-e, B-D	ND	7.05k, E	0.072ab, A	0.004ab, A	0.030a-d, C-E	0.076de, B	0.023a-d, C	ND	10.66t-x, E	99.473	0.465551	0.0614029
			Microwaved	0.005a-c, BC	0.022a-d, AB	ND	0.077a-h, A	ND	1.00a-d, BC	0.007a, A	0.006a, A	0.046a-c, A	ND	0.180de, C-E	ND	0.555a, A	ND	0.001a, A	ND	2.09f-i, B-D	0.047ab, A	0.005ab, A	0.023a-c, C-E	0.017a-c, A	0.014a-c, A-C	ND	4.09b-o, B-D	99.0554	0.915094	0.0294925
			Stir-fried	0.004ab, A-C	0.018a-d, AB	0.229a-f, AB	0.109e-h, A	0.414a, CD	0.376a-c, A	0.715ab, D	0.884ab, C	0.014ab, A	0.036a-e, AB	0.028a, A	0.154cd, C	0.445a, A	0.384a-c, A	0.008a-f, CD	0.011a-c, A	2.89i, D	0.325a-d, AB	0.122c-i, E	0.039a-d, E	ND	0.013a-c, A-C	ND	7.21m-r, CD	97.3886	2.36735	0.244034
	White
	WC-FEM	WC1	Raw	0.006a-c, AB	0.035a-f, AB	0.571hi, C	0.090b-h, B	0.274a-d, C	0.187ab, AB	1.22b, B	1.51b, B	ND	0.086f-h, D	0.028a, B	0.212de, B	0.739a-c, AB	1.27e, B	0.004a-c, A	0.046d-f, C	2.20f-i, BC	2.97j, B	0.096a-h, C	0.164a-i, BC	ND	0.061b-d, CD	0.079c, B	11.84s-w, D	96.279	2.77548	0.945568
			Steamed	0.025g-i, DE	0.097f-i, D	0.024a-d, A	0.281j, D	0.004a, A	2.80e-h, E	0.035a, A	0.054a, A	0.067b-d, C	0.007ab, AB	0.148c-e, D	ND	3.01fg, E	0.161ab, A	0.031h, C	0.033a-d, BC	6.85k, E	0.295a-d, A	0.009a-d, A	0.076a-f, A	0.085ef, D	0.037a-d, BC	ND	14.12xy, E	98.8068	0.775716	0.417531
			Microwaved	0.031ij, E	0.110g-i, D	0.005a, A	0.150hi, C	ND	1.50c-d, CD	0.004a, A	0.004a, A	0.076cd, C	ND	0.117b-d, C	ND	1.27a-e, BC	0.062a, A	0.033h, C	0.003ab, A	2.56g-i, C	0.047ab, A	0.007a-c, A	0.035a-d, A	0.080ef, CD	0.006a, A	ND	6.10j-p, BC	98.6288	0.76046	0.610734
			Stir-fried	0.020e-h, CD	0.060a-h, BC	0.007ab, A	0.152hi, C	0.005a, A	1.83d-f, D	0.022a, A	0.039a, A	0.039a-c, B	0.025a-d, C	0.022a, AB	0.007a, A	1.97c-f, CD	0.055a, A	0.003ab, A	0.034b-d, BC	4.55j, D	0.112ab, A	0.027a-e, AB	0.055a-e, A	0.067c-e, C	0.023a-d, AB	0.002a, A	9.13p-u, CD	98.6053	1.04045	0.35423
	WC-CRB	WC2	Raw	0.005ab, A	0.015a-c, A	0.288e-g, B	0.022a-d, A	0.097a, B	0.024a, A	0.189a, A	0.266a, A	ND	0.017a-c, BC	0.002a, A	0.012a, A	0.227a, A	0.302a-c, A	0.001a, A	0.019a-d, AB	0.241a-c, A	0.443a-d, A	0.055a-g, B	0.205b-i, C	ND	0.037a-d, BC	0.005a, A	2.47a-i, A	86.0443	13.0196	0.936049
			Steamed	0.007c-f, BC	0.084d-h, CD	0.004a, A	0.099d-h, B	0.010a, A	0.866a-d, BC	0.021a, A	0.039a, A	0.035a-c, B	0.003a, A	0.014a, AB	ND	2.33d-g, DE	0.086a, A	0.015fg, B	0.010a-c, A	2.17f-i, BC	0.100ab, A	0.020a-e, A	0.192a-i, C	0.040a-e, B	0.064cd, D	ND	6.21k-q, BC	95.5405	4.0729	0.386562
			Microwaved	0.009a-d, AB	0.027a-d, AB	0.001a, A	0.012ab, A	ND	0.249a-c, AB	0.002a, A	0.007a, A	0.012a, A	ND	0.003a, A	ND	0.386a, A	0.023a, A	0.005a-d, A	0.003ab, A	0.254a-c, A	0.017ab, A	0.010a-d, A	0.093a-f, AB	0.011a-c, A	0.036a-d, BC	ND	1.16a-f, A	87.8626	11.4754	0.661993
			Stir-fried	0.004a-d, AB	0.044a-f, AB	0.074a-e, A	0.052a-g, AB	0.040a, A	0.316a-c, AB	0.083a, A	0.132a, A	0.009a, A	0.008ab, AB	0.003a, A	0.011a, A	1.01a-c, AB	0.092a, A	0.001a, A	0.007a-c, A	0.993a-f, AB	0.117a-c, A	0.119b-h, C	0.047a-d, A	0.016a-c, A	0.041a-d, B-D	0.001a, A	3.22a-l, AB	93.8088	5.96097	0.230277
		P-value		< 0.0001	< 0.0001	< 0.0001	< 0.0001	< 0.0001	< 0.0001	< 0.0001	< 0.0001	< 0.0001	< 0.0001	< 0.0001	< 0.0001	< 0.0001	< 0.0001	< 0.0001	< 0.0001	< 0.0001	< 0.0001	< 0.0001	< 0.0001	< 0.0001	< 0.0001	< 0.0001	< 0.0001
